# Supplementary material for: Early Predictor Tool of Disease Using Label-Free Liquid Biopsy-Based Platforms for Patient-Centric Healthcare
Source: Cancers (Basel). 2022 Feb 6;14(3):818. doi: 10.3390/cancers14030818 (PMC8834418; doi:10.3390/cancers14030818)
Supplement: Supplementary file 1 [file cancers-14-00818-s001.zip]

Archive with 1 entries (1 files):
- cancers-1520351-supplementary.pdf
